# Supplementary material for: Pantothenate and CoA biosynthesis in Apicomplexa and their promise as antiparasitic drug targets
Source: PLoS Pathog. 2021 Dec 30;17(12):e1010124. doi: 10.1371/journal.ppat.1010124 (PMC8717973; doi:10.1371/journal.ppat.1010124)
Supplement: S1 Table — The full amino acid sequences of PfACS9, PfACS10, PfACS11, and PfAcAS, and the partial amino acid sequence of PfACS12 (the first 664 amino acids, excluding the thiamin-diphosphate-binding fold domain) were used as query sequence (green) in an iterative search (jackhmmer) (5 iterations) for orthologs in the UniProtKB database [160]. E-values found in our jackhmmr search are reported, and hits were identified as genes that showed an E-value of <10−50 for at least 1 query sequence. The E-value of genes that were below the E-value cutoff for a query sequence are indicated in red. The following genes were excluded from phylogenetic analysis: genes that were not identified as hits as the E-value was below the cutoff for all query sequences (gray shading), genes that did not align using the partial deletion cutoff of 50% in our alignment using ClustalW (dark gray shading), and genes that did not cluster with other genes in the phylogenetic tree (blue shading). (XLSX) [file ppat.1010124.s001.xlsx]

## Sheet: Blad1
					E-values
Uniprot GeneIDs of Hits	Parasite	Strain	VeupathDB GeneID	Name	PfAcAS	PfACS9	PfACS10	PfACS11	PfACS12 - ACS domain (first 664 AAs)
Q4N630_THEPA	Theileria parva	Strain Muguga	TP02_0107	long-chain fatty acid CoA ligase, putative	5.9e-99	1.1e-197	8.1e-215	1.5e-224	9.0e-151
Q4N9J5_THEPA	Theileria parva	Strain Muguga	TP01_0119	long-chain fatty acid CoA ligase, putative	3.3e-107	5.5e-196	2.3e-217	7.7e-215	2.2e-149		Sequences used for iterative search (Jackhmmr)
Q4N8F1_THEPA	Theileria parva	Strain Muguga	TP01_0520	long-chain fatty acid CoA ligase, putative	5.2e-97	7.2e-187	2.3e-217	6.9e-207	2.2e-147		Hit excluded from tree based on E-value cutoff
Q4N2X3_THEPA	Theileria parva	Strain Muguga	TP04_0219	acetyl-coenzyme A synthetase, putative	6.6e-270	6.6e-107	2.3e-217	7.3e-114	9.0e-118		Hit excluded based on a lack of clustering with other genes
U6KU82_EIMTE	Eimeria tenella	Strain Houghton	ETH_00007195	acetyl-coenzyme a synthetase, putative	2.6e-274	2.1e-107	3.5e-118	1.9e-105	1.3e-112		Lower than E-value cutoff
U6KY42_EIMTE	Eimeria tenella	Strain Houghton	ETH_00011645	long-chain fatty acid CoA ligase, putative	1.5e-108	3.2e-190	2.7e-206	2.8e-201	2.3e-164		Hit excluded from phylogenetic tree based on the partial deletion cutoff of 50%
U6KZW5_EIMTE	Eimeria tenella	Strain Houghton	ETH_00022465	long chain acyl-CoA synthetase, putative	2.1e-95	1.9e-173	1.9e-194	1.2e-205	3.9e-143
U6KVY5_EIMTE	Eimeria tenella	Strain Houghton	ETH_00019675	very long-chain acyl-CoA synthetase, putative	1.2e-85	4.7e-123	7.5e-130	1.3e-122	3.1e-124
U6KWN1_EIMTE	Eimeria tenella	Strain Houghton	ETH_00015480	Equisetin synthetase, related	1.7e-61	8.1e-37		4.5e-31	8.3e-49
U6KZ33_EIMTE	Eimeria tenella	Strain Houghton	ETH_00015485	hypothetical protein, conserved	3.8e-45	3.2e-25	1.1e-47	1.6e-26	1.1e-44
U6KNE1_EIMTE	Eimeria tenella	Strain Houghton	ETH_00004780	hypothetical protein, conserved	3.5e-42	0.00014	8.8e-48	1.9e-14	1.8e-41
A5JNY4_EIMTE	Eimeria tenella	Strain Houghton	ETH_00004780	hypothetical protein, conserved	1.1e-30		5.4e-24	8.5e-05	4.6e-31
U6KHB1_EIMTE	Eimeria tenella	Strain Houghton	ETH_00027200	hypothetical protein	4e-25	1.9e-64	1.4e-67	8.7e-67	2.3e-42
U6KL06_EIMTE	Eimeria tenella	Strain Houghton	ETH_00030935	hypothetical protein, conserved	6.6e-22	5.1e-25	4e-27	4.5e-26	1.7e-39
U6KKR8_EIMTE	Eimeria tenella	Strain Houghton	ETH_00027205	hypothetical protein, conserved		8.9e-25	6.3e-29	1.7e-33	9.3e-13
A0A125YT21_TOXGM	Toxoplasma gondii ME49	ME49	TGME49_266640	Acetyl-coenzyme A synthetase 2, putative	7e-281	9.9e-111	3.1e-122	4.3e-113	3.6e-124
A0A125YTI4_TOXGM	Toxoplasma gondii ME49	ME49	TGME49_232580	propionate-CoA ligase	1.2e-169	6.3e-76	5.4e-92	1.2e-82	1.8e-89
A0A125YWR9_TOXGM	Toxoplasma gondii ME49	ME49	TGME49_294820	type I fatty acid synthase, putative	4.4e-121	8.3e-87	2.3e-113	2.9e-80	6.2e-124
S8G9K1_TOXGM	Toxoplasma gondii ME49	ME49	TGME49_247760	AMP-binding enzyme domain-containing protein	2.2e-106	7.4e-191	5.2e-214	1.5e-219	3.8e-156
S8G4P4_TOXGM	Toxoplasma gondii ME49	ME49	TGME49_236980	AMP-binding enzyme domain-containing protein	7.7e-101	8.2e-74	1.8e-97	7.7e-69	5.8e-99
S8FA45_TOXGM	Toxoplasma gondii ME49	ME49	TGME49_243800	long-chain fatty acid CoA ligase, putative	6.7e-99	6.5e-204	6.5e-216	5.3e-207	5.2e-152
S8EQV4_TOXGM	Toxoplasma gondii ME49	ME49	TGME49_219230	AMP-binding enzyme domain-containing protein	2e-97	9.5e-31	1.8e-52	2e-41	2.3e-61
A0A125YU48_TOXGM	Toxoplasma gondii ME49	ME49	TGME49_310150	AMP-binding enzyme domain-containing protein	3e-96	3.3e-166	6.5e-174	3.5e-174	4.7e-144
A0A125YRV0_TOXGM	Toxoplasma gondii ME49	ME49	TGME49_310080	AMP-binding enzyme domain-containing protein	2.7e-95	4.1e-160	6.4e-168	2.9e-166	8.2e-144
S8F8A8_TOXGM	Toxoplasma gondii ME49	ME49	TGME49_297220	AMP-binding enzyme domain-containing protein	1.4e-88	1.2e-122	9.6e-131	3.3e-120	1.8e-122
S8GJ99_TOXGM	Toxoplasma gondii ME49	ME49	TGME49_276155	hypothetical protein	1.2e-31	4.9e-47	2e-17	9.3e-51	6.8e-52
S8F0J5_TOXGM	Toxoplasma gondii ME49	ME49	TGME49_224890	hypothetical protein	5.3e-25				2.9e-20
A7ATQ7_BABBO	Babesia bovis	T2Bo	BBOV_II003630	acetyl-CoA synthetase, putative	1.5e-263	2.1e-104	3.3e-118	1.6e-106	3.7e-116
Q5EF32_BABBO	Babesia bovis	T2Bo	BBOV_IV000960	fatty acyl-CoA synthetase 3	1.9e-115	3.9e-201	4.4e-235	4.2e-230	1.8e-166
A7APW0_BABBO	Babesia bovis	T2Bo	BBOV_III010400	long-chain acyl-CoA synthetase, putative	8.3e-114	3.8e-224	8.4e-239	5.5e-252	1.9e-165
A7AMN1_BABBO	Babesia bovis	T2Bo	BBOV_III002500	fatty acyl-CoA synthetase family protein	5.6e-105	1.1e-204	3.2e-224	3.4e-218	5.1e-154
Q7Z0Z7_BABBO	Babesia bovis	T2Bo	BBOV_II000800	hypothetical protein					0.0023
A7ASX9_BABBO	Babesia bovis	T2Bo	BBOV_II000800	hypothetical protein					0.00074
Q7Z0Z7_BABBO	Babesia bovis	T2Bo	BBOV_II000800	hypothetical protein					0.0012
Q5CS85_CRYPI	Cryptosporidium parvum IowaII	IowaII	cgd1_3710	Acetyl-coenzyme A synthetase	7.9e-277	2.2e-119	2.9e-125	1.9e-117	8.2e-129
Q5CV15_CRYPI	Cryptosporidium parvum IowaII	IowaII	cgd3_640	Acyl-CoA synthetase	2.3e-115	4.6e-191	1.1e-213	6.9e-214	5.2e-154
Q5CUM8_CRYPI	Cryptosporidium parvum IowaII	IowaII	cgd3_2180	Type I fatty acid synthase	1.5e-111	6.2e-97	2.7e-108	4.6e-84	1.7e-127
Q5CQX7_CRYPI	Cryptosporidium parvum IowaII	IowaII	cgd4_2900	Polyketide synthase	5.8e-108		9.5e-104		3.3e-122
Q5CRD8_CRYPI	Cryptosporidium parvum IowaII	IowaII	cgd5_3200	AMP-dependent synthetase/ligase	8.4e-101	2e-191	2.5e-219	9.2e-218	4.7e-160
Q5CQT5_CRYPI	Cryptosporidium parvum IowaII	IowaII	cgd4_3400	AMP-dependent synthetase/ligase	3.5e-94	3e-174	6.2e-192	2.4e-192	2.6e-150
Q5CUG9_CRYPI	Cryptosporidium parvum IowaII	IowaII	cgd3_2870	acyl-CoA synthetases	2.1e-33	2e-51	2.2e-54	7.7e-53	5.5e-49
Q5CRM5_CRYPI	Cryptosporidium parvum IowaII	IowaII	cgd5_2230	Transmembrane Thioredoxin domain containting protein		0.00026
B6AJA7_CRYMR	Cryptosporidium muris RN66	RN66	CMU_019880	acetyl-coenzyme A synthetase, putative	2e-274	2.1e-116	9.7e-123	8.9e-113	1.7e-126
B6A951_CRYMR	Cryptosporidium muris RN66	RN66	CMU_038070	long-chain fatty acid CoA ligase, putative	3.1e-112	3.7e-191	1.3e-218	5.9e-215	2.1e-157
B6AD43_CRYMR	Cryptosporidium muris RN66	RN66	CMU_018010	polyketide synthase, putative	8.1e-110	5.1e-83	2.2e-100	4.3e-76	7.1e-120
B6AGC3_CRYMR	Cryptosporidium muris RN66	RN66	CMU_001350	type I fatty acid synthase, putative	2.2e-106	9.1e-75	9.7e-110	2.9e-75	6.1e-120
B6ACJ4_CRYMR	Cryptosporidium muris RN66	RN66	CMU_015960	long-chain fatty acid CoA ligase, putative	8.1e-103	3.7e-197	2.6e-222	1e-222	6.9e-160
B6AD94_CRYMR	Cryptosporidium muris RN66	RN66	CMU_018550	long-chain fatty acid CoA ligase, putative	3.7e-89	1.3e-170	7e-190	5.7e-193	3.9e-152
B6AG43_CRYMR	Cryptosporidium muris RN66	RN66	CMU_000540	hypothetical protein, conserved	2.3e-33	1.3e-42	6.2e-49	7.4e-53	6.8e-49
B6A9J7_CRYMR	Cryptosporidium muris RN66	RN66	CMU_039570	thioredoxin family protein		5.9e-08
A0A509AM50_PLABA	Plasmodium berghei	ANKA	PBANKA_1126500	acetyl-CoA synthetase, putative	0	8.8e-176	1.1e-130	3.8e-151	3.3e-145
A0A509AMI2_PLABA	Plasmodium berghei	ANKA	PBANKA_1239900	acyl-CoA synthetase, putative (ACS10)	5.4e-130	5.6e-206	1.1e-245	2.4e-232	1.7e-167
A0A509AFV1_PLABA	Plasmodium berghei	ANKA	PBANKA_0311800	acyl-CoA synthetase, putative (ACS9)	7.3e-123	8.2e-229	2.1e-190	7e-210	2.8e-156
A0A509ATY0_PLABA	Plasmodium berghei	ANKA	PBANKA_1453300	acyl-CoA synthetase, putative (ACS11)	2.1e-121	5.5e-209	1.7e-216	8.8e-283	1.5e-160
A0A509APG5_PLABA	Plasmodium berghei	ANKA	PBANKA_1118700	acyl-CoA synthetase, putative (ACS12)	3.8e-108	4.3e-85	4.2e-106	7.5e-93	2.3e-184
A0A509AQG2_PLABA	Plasmodium berghei	ANKA	PBANKA_1207600	conserved Plasmodium protein, unknown function		0.0017		6e-15
A5K2B0_PLAVS	Plasmodium vivax	Salvador I	PVX_114495	acetyl-CoA synthetase, putative	0	2.7e-151	2.5e-129	1.2e-148	1.1e-136
A5KBX3_PLAVS	Plasmodium vivax	Salvador I	PVX_002785	ATP-dependent acyl-CoA synthetase, putative	1.1e-133	3.4e-248	7.9e-205	3e-219	5.0e-165
A5K9A7_PLAVS	Plasmodium vivax	Salvador I	PVX_079990	long-chain fatty acid CoA ligase, putative	1.7e-129	1.4e-214	7.9e-254	2.6e-240	3.0e-174
A5K231_PLAVS	Plasmodium vivax	Salvador I	PVX_114100	acyl-CoA synthetase, putative	5.3e-113	3e-90	8e-101	1.1e-93	1.3e-179
A5K8Q1_PLAVS	Plasmodium vivax	Salvador I	PVX_100890	long-chain-fatty-acid--CoA ligase, putative	1.9e-111	1.8e-207	1.4e-219	1.1e-285	2.5e-158
A5K7B7_PLAVS	Plasmodium vivax	Salvador I	PVX_094680	hypothetical protein, conserved				5.9e-16
A5K579_PLAVS	Plasmodium vivax	Salvador I	PVX_092710	hypothetical protein, conserved		5.5e-36
A5K470_PLAVS	Plasmodium vivax	Salvador I	PVX_090910	hypothetical protein, conserved		7.7e-37
A5K210_PLAVS	Plasmodium vivax	Salvador I	PVX_113995	AP-2 complex subunit alpha, putative		8.2e-22
A5K3Q3_PLAVS	Plasmodium vivax	Salvador I	PVX_117960	hypothetical protein, conserved		6.8e-51
A5KBP4_PLAVS	Plasmodium vivax	Salvador I	PVX_003910	phospholipase A2, putative		0.0039
A5K1J4_PLAVS	Plasmodium vivax	Salvador I	PVX_086275	hypothetical protein, conserved		4e-72
C6KTB4_PLAF7	Plasmodium falciparum	3D7	PF3D7_0627800	Acetyl-CoA synthetase, putative	0	5e-163	2.4e-123	6.4e-154	9.8e-141
O96230_PLAF7	Plasmodium falciparum	3D7	PF3D7_0215000	acyl-CoA synthetase (ACS9)	6.4e-173	0	1.1e-185	1.1e-227	1.3e-156
Q8I0V8_PLAF7	Plasmodium falciparum	3D7	PF3D7_0401900	acyl-CoA synthetase (ACS6)	1.6e-148	1.2e-264	3.1e-201	3e-232	1.5e-167
Q8I0X2_PLAF7	Plasmodium falciparum	3D7	PF3D7_1253400	acyl-CoA synthetase (ACS3)	6.1e-143	4.8e-274	1.4e-218	6.3e-238	3.0e-179
C0H5N0_PLAF7	Plasmodium falciparum	3D7	PF3D7_1372400	acyl-CoA synthetase (ACS4)	9.3e-141	3.9e-270	1.3e-215	4.9e-235	1.7e-173
O97330_PLAF7	Plasmodium falciparum	3D7	PF3D7_0301000	acyl-CoA synthetase (ACS2)	1.5e-139	1.7e-265	5.8e-212	1.3e-232	2.3e-176
Q7KQL7_PLAF7	Plasmodium falciparum	3D7	PF3D7_1479000	acyl-CoA synthetase (ACS1a)	5e-138	6.3e-264	4.3e-211	6.8e-231	7.6e-179
Q8I6Z1_PLAF7	Plasmodium falciparum	3D7	PF3D7_0731600	acyl-CoA synthetase (ACS5)	1.1e-135	2.4e-259	2.7e-211	1.1e-228	5.5e-173
O96232_PLAF7	Plasmodium falciparum	3D7	PF3D7_0215300	acyl-CoA synthetase (ACS8)	4.7e-134	1.7e-253	2.9e-199	1.6e-214	4.6e-169
Q8I638_PLAF7	Plasmodium falciparum	3D7	PF3D7_1200700	acyl-CoA synthetase (ACS7)	1.8e-132	9.1e-261	1e-209	1.3e-228	1.5e-170
Q8I535_PLAF7	Plasmodium falciparum	3D7	PF3D7_1238800	acyl-CoA synthetase (ACS11)	7.8e-128	1.5e-220	1.4e-216	0	1.0e-162
Q8I3L4_PLAF7	Plasmodium falciparum	3D7	PF3D7_0525100	acyl-CoA synthetase (ACS10)	5e-125	4.1e-213	7.3e-261	4.1e-235	1.1e-170
C6KT35_PLAF7	Plasmodium falciparum	3D7	PF3D7_0619500	acyl-CoA synthetase (ACS12)	5.2e-110	2.5e-97	3.1e-107	6e-98	2.0e-222
Q8IJV2_PLAF7	Plasmodium falciparum	3D7	PF3D7_1009300	conserved Plasmodium protein, unknown function		6.6e-39	0.0013	8.5e-16
C6KST7_PLAF7	Plasmodium falciparum	3D7	PF3D7_0609000	nucleoporin NUP637, putative		8.9e-32
Q8IDY3_PLAF7	Plasmodium falciparum	3D7	PF3D7_1334500	MSP7-like protein		0.009
Q8IHU4_PLAF7	Plasmodium falciparum	3D7	PF3D7_1142100	conserved Plasmodium protein, unknown function		0.00034
A0A0G4FAE2_VITBC	Vitrella brassicaformis	CCMP3155	Vbra_8944	Acetyl-coenzyme A synthetase, putative	2.5e-277	1e-114	1.1e-126	3.3e-114	2.3e-129
A0A0G4H7A9_VITBC	Vitrella brassicaformis	CCMP3155	Vbra_19773	Acetyl-coenzyme A synthetase 2, putative	2e-245	2.1e-119	3.8e-128	1e-119	3.8e-125
A0A0G4G461_VITBC	Vitrella brassicaformis	CCMP3155	Vbra_16942	Uncharacterized protein PA3568, putative	8.7e-169	7e-77	1.5e-91	8.1e-80	4.0e-95
A0A0G4GJ59_VITBC	Vitrella brassicaformis	CCMP3155	Vbra_4545	Phthioceranic/hydroxyphthioceranic acid synthase, putative	4.7e-121	3.6e-83	1.9e-113	2.5e-80	8.9e-128
A0A0G4GKL6_VITBC	Vitrella brassicaformis	CCMP3155	Vbra_18131	Acetyl-coenzyme A synthetase 1, putative	1.7e-119	4.9e-34	3.2e-57	1.3e-39	4.7e-63
A0A0G4GSR5_VITBC	Vitrella brassicaformis	CCMP3155	Vbra_18624	Erythronolide synthase, modules 5 and 6, putative	1.2e-118	1.3e-82	3.4e-107	6e-72	1.6e-113
A0A0G4FFX1_VITBC	Vitrella brassicaformis	CCMP3155	Vbra_15200	Long-chain-fatty-acid--AMP ligase FadD28, putative	1.4e-111	8.1e-83	1.4e-105	7.6e-79	1.6e-122
A0A0G4GUU4_VITBC	Vitrella brassicaformis	CCMP3155	Vbra_428	Erythronolide synthase, modules 3 and 4, putative	1.8e-110	2.1e-72	9.7e-98	3e-65	2.5e-105
A0A0G4FY22_VITBC	Vitrella brassicaformis	CCMP3155	Vbra_6002	Long chain acyl-CoA synthetase 7, peroxisomal, putative	4.5e-110	7.8e-206	1.2e-231	4.3e-227	2.0e-163
A0A0G4EHS2_VITBC	Vitrella brassicaformis	CCMP3155	Vbra_7408	Putative fatty-acid--CoA ligase fadD25, putative	2.4e-109	5e-85	2.9e-103	4.4e-77	9.6e-120
A0A0G4EQ39_VITBC	Vitrella brassicaformis	CCMP3155	Vbra_12612	Long-chain-fatty-acid--CoA ligase ACSBG2, putative	1.4e-91	2.4e-130	1.5e-145	5.9e-130	4.4e-128
A0A0G4EEM4_VITBC	Vitrella brassicaformis	CCMP3155	Vbra_2071	Probable acyl-activating enzyme 16, chloroplastic, putative	1.8e-82	4.7e-129	2.4e-142	3.2e-134	4.0e-127
A0A0G4GC38_VITBC	Vitrella brassicaformis	CCMP3155	Vbra_22129	Chondramide synthase cmdD, putative	1.3e-78	3e-65	2e-78	5.3e-72	3.5e-86
A0A0G4EIB8_VITBC	Vitrella brassicaformis	CCMP3155	Vbra_12047	Putative inactive phenolphthiocerol synthesis, putative	3.8e-78	1.9e-60	7.4e-69	5.2e-56	6.9e-75
A0A0G4EHH4_VITBC	Vitrella brassicaformis	CCMP3155	Vbra_11778	Long-chain-fatty-acid--CoA ligase ACSBG2, putative	1.2e-77	2.5e-121		1e-131	4.3e-113
A0A0G4EWF5_VITBC	Vitrella brassicaformis	CCMP3155	Vbra_13700	Probable acyl-activating enzyme 16, chloroplastic, putative	1.6e-76	1.3e-122	2.4e-136	7.2e-129	1.3e-117
A0A0G4F6S1_VITBC	Vitrella brassicaformis	CCMP3155	Vbra_5745	Linear gramicidin synthase subunit C, putative	3e-71	6.3e-58	4.1e-83	2e-59	1.3e-84
A0A0G4GM14_VITBC	Vitrella brassicaformis	CCMP3155	Vbra_23062	Very long-chain acyl-CoA synthetase, putative	1.9e-70	1.7e-53	2.3e-80	1.8e-59	1.7e-73
A0A0G4FJX5_VITBC	Vitrella brassicaformis	CCMP3155	Vbra_9270	Linear gramicidin synthase subunit C, putative	4.7e-68	8.5e-63	9.6e-84	1.1e-63	3.4e-88
A0A0G4GF20_VITBC	Vitrella brassicaformis	CCMP3155	Vbra_17628	Tyrocidine synthase 3, putative	1.7e-65	3.7e-53	1.7e-70	4.4e-59	5.0e-73
A0A0G4FVQ8_VITBC	Vitrella brassicaformis	CCMP3155	Vbra_16257	Phthiocerol synthesis polyketide synthase type I, putative	1.7e-63	4.4e-42	4.4e-49	1.7e-37	1.6e-50
A0A0G4GN90_VITBC	Vitrella brassicaformis	CCMP3155	Vbra_22351	Putative fatty-acid--CoA ligase fadD21, putative	2.4e-48	3.1e-32	2e-44	3.7e-25	5.1e-48
A0A0G4FPQ6_VITBC	Vitrella brassicaformis	CCMP3155	Vbra_722	Long-chain-fatty-acid--AMP ligase FadD30, putative	2.7e-46	4.1e-16	7.9e-40	1.2e-13	2.5e-46
A0A0G4G4V5_VITBC	Vitrella brassicaformis	CCMP3155	Vbra_2644	hypothetical protein	1.1e-42	7.7e-22	6.9e-35	4.1e-13	2.0e-40
A0A0G4GM80_VITBC	Vitrella brassicaformis	CCMP3155	Vbra_10085	hypothetical protein	5.7e-40	2.6e-44	8.1e-50	7.6e-43	1.9e-61
A0A0G4GQT8_VITBC	Vitrella brassicaformis	CCMP3155	Vbra_3384	Long-chain-fatty-acid--AMP ligase FadD26, putative	7.2e-39	8.5e-17	3.7e-30	1.7e-16	6.0e-34
A0A0G4F2D0_VITBC	Vitrella brassicaformis	CCMP3155	Vbra_5582	Long-chain-fatty-acid--AMP ligase FadD29, putative	2.8e-35	1.5e-19	7.6e-35	9.1e-18	2.6e-36
A0A0G4EPT4_VITBC	Vitrella brassicaformis	CCMP3155	Vbra_22483	Long-chain-fatty-acid--AMP ligase FadD26, putative	6.3e-33	8.3e-18	1.1e-34	2.3e-16	1.3e-35
A0A0G4GIC6_VITBC	Vitrella brassicaformis	CCMP3155	Vbra_17848	Nonribosomal peptide synthetase 8, putative	5e-32	3.5e-34	1.1e-41	5.5e-32	2.0e-36
A0A0G4H7F2_VITBC	Vitrella brassicaformis	CCMP3155	Vbra_19774	Acetyl-coenzyme A synthetase, putative	5.2e-28
A0A0G4EJ61_VITBC	Vitrella brassicaformis	CCMP3155	Vbra_12048	Disco-interacting protein 2 homolog B-A, putative	3.2e-20		2.2e-16		9.8e-16
A0A0G4EJT1_VITBC	Vitrella brassicaformis	CCMP3155	Vbra_20388	Long-chain-fatty-acid--AMP ligase FadD32, putative	3.2e-19				6.5e-18
A0A0G4GRG6_VITBC	Vitrella brassicaformis	CCMP3155	Vbra_503	hypothetical protein	1e-07
A0A0G4GCD2_VITBC	Vitrella brassicaformis	CCMP3155	Vbra_22143	hypothetical protein		6.7e-14	1.3e-14	5e-16
